# Supplementary material for: Running Footwear and Impact Peak Differences in Recreational Runners
Source: Biology (Basel). 2022 May 26;11(6):818. doi: 10.3390/biology11060818 (PMC9219650; doi:10.3390/biology11060818)
Supplement: Supplementary file 1 [file biology-11-00818-s001.zip]

Archive with 1 entries (1 files):
- biology-1731441-supplementary.pdf
